# Supplementary material for: Proteogenomic Characterization of High-Grade Lung Neuroendocrine Carcinoma Deciphers Molecular Diversity and Potential Biomarkers of Different Histological Subtypes in Chinese Population
Source: Research (Wash D C). 2025 Apr 14;8:0671. doi: 10.34133/research.0671 (PMC11994885; doi:10.34133/research.0671)
Supplement: Supplementary 1 — Supplementary Methods Figs. S1 to S12 Tables S1 to S3 References [file research.0671.f1.zip]

Archive with 2 entries (2 files):
- Supplementary information.docx
- Supplementary Table 2.xlsx
