# Supplementary material for: Proteogenomic Characterization of High-Grade Lung Neuroendocrine Carcinoma Deciphers Molecular Diversity and Potential Biomarkers of Different Histological Subtypes in Chinese Population
Source: Research (Wash D C). 2025 Apr 14;8:0671. doi: 10.34133/research.0671 (PMC11994885; doi:10.34133/research.0671)
Supplement: Supplementary 1 — Supplementary Methods Figs. S1 to S12 Tables S1 to S3 References [file research.0671.f1.zip › Supplementary Table 2.xlsx]

## Sheet: Supplementary Table 2
Supplementary Table 2: List of wGII, MSI score (%) and CNV burden in Lu-NECs.
ID	wGII	MSI score %	CNV burden	Pathological type
cSCLC-LCNEC-01	0.371272	1.83	0.815102	cSCLC-LCNEC
cSCLC-LCNEC-02	0.374553	1.89	0.738606	cSCLC-LCNEC
cSCLC-LCNEC-03	0.747522	3.8	0.619617	cSCLC-LCNEC
cSCLC-LCNEC-04	0.345382	0.36	0.701878	cSCLC-LCNEC
cSCLC-LCNEC-05	0.306891	1.33	0.792607	cSCLC-LCNEC
cSCLC-LCNEC-06	0.359636	2.61	0.907961	cSCLC-LCNEC
cSCLC-LCNEC-07	0.691603	3.58	0.645143	cSCLC-LCNEC
cSCLC-LCNEC-08	0.272727	1.21	0.818881	cSCLC-LCNEC
cSCLC-LCNEC-09	0.210667	1.85	0.834378	cSCLC-LCNEC
cSCLC-LCNEC-10	0.258271	2.01	0.761352	cSCLC-LCNEC
cSCLC-LCNEC-11	0.188238	1.2	0.828224	cSCLC-LCNEC
cSCLC-LCNEC-12	0.247997	1.23	0.863967	cSCLC-LCNEC
cSCLC-LCNEC-13	0.170208	1.34	0.820576	cSCLC-LCNEC
cSCLC-LCNEC-14	0.153414	1.8	0.750631	cSCLC-LCNEC
cSCLC-LCNEC-15	0.184859	1.74	0.865634	cSCLC-LCNEC
cSCLC-LCNEC-16	0.205169	2.22	0.899101	cSCLC-LCNEC
cSCLC-LCNEC-17	0.198028	1.53	0.777987	cSCLC-LCNEC
cSCLC-LCNEC-18	0.340098	1.98	0.837125	cSCLC-LCNEC
cSCLC-LCNEC-19	0.201662	1.13	0.798095	cSCLC-LCNEC
cSCLC-LCNEC-20	0.239368	1.5	0.88886	cSCLC-LCNEC
cSCLC-LCNEC-21	0.339441	1.92	0.683028	cSCLC-LCNEC
LCNEC-01	0.246743	2.45	0.830131	LCNEC
LCNEC-02	0.293786	1.49	0.785819	LCNEC
LCNEC-03	0.318916	1.87	0.935928	LCNEC
LCNEC-04	0.282082	1.3	0.819069	LCNEC
LCNEC-05	0.227936	0.96	0.782286	LCNEC
LCNEC-06	0.40447	1.87	0.749584	LCNEC
LCNEC-07	0.196728	1.11	0.817558	LCNEC
LCNEC-08	0.209493	2.58	0.862177	LCNEC
LCNEC-09	0.350614	2.08	0.824792	LCNEC
LCNEC-10	0.171555	1.31	0.816973	LCNEC
LCNEC-11	0.559678	1.75	0.885364	LCNEC
LCNEC-12	0.235969	2.41	0.896498	LCNEC
LCNEC-13	0.133465	1.46	0.700756	LCNEC
LCNEC-14	0.255249	1.28	0.819427	LCNEC
LCNEC-15	0.389113	1.47	0.902321	LCNEC
LCNEC-16	0.106764	1.33	0.77321	LCNEC
LCNEC-17	0.221315	1.46	0.810867	LCNEC
LCNEC-18	0.371332	1.63	0.828604	LCNEC
LCNEC-19	0.197675	1.95	0.804196	LCNEC
LCNEC-20	0.200654	1.97	0.689977	LCNEC
LCNEC-21	0.295537	1.47	0.933746	LCNEC
LCNEC-22	0.080661	1.94	0.641945	LCNEC
LCNEC-23	0.44251	1.61	0.792501	LCNEC
LCNEC-24	0.227752	1.65	0.750064	LCNEC
LCNEC-25	0.395968	1.36	0.809424	LCNEC
LCNEC-26	0.125867	1.46	0.51399	LCNEC
LCNEC-27	0.137359	2.21	0.532296	LCNEC
LCNEC-28	0.214183	1.34	0.884908	LCNEC
LCNEC-29	0.181595	1.52	0.577483	LCNEC
LCNEC-30	0.296714	1.69	0.692564	LCNEC
LCNEC-31	0.20572	1.42	0.797	LCNEC
LCNEC-32	0.291766	2.33	0.869078	LCNEC
LCNEC-33	0.253762	1.83	0.798252	LCNEC
LCNEC-34	0.0772519	1.55	0.538699	LCNEC
LCNEC-35	0.416738	1.25	0.907438	LCNEC
LCNEC-36	0.431035	1.58	0.872074	LCNEC
LCNEC-37	0.259462	1.14	0.723654	LCNEC
LCNEC-38	0.161663	1.78	0.604608	LCNEC
LCNEC-39	0.386457	1.88	0.926261	LCNEC
LCNEC-40	0.329214	1.97	0.634085	LCNEC
LCNEC-41	0.255014	1.11	0.791006	LCNEC
LCNEC-42	0.0349807	1.25	0.453923	LCNEC
SCLC-01	0.173499	2.25	0.894326	SCLC
SCLC-02	0.0951507	1.36	0.58359	SCLC
SCLC-03	0.136715	1.91	0.636373	SCLC
SCLC-04	0.158351	1.36	0.603735	SCLC
SCLC-05	0.0922097	1.07	0.55697	SCLC
SCLC-06	0.343852	2.03	0.856701	SCLC
SCLC-07	0.115148	1.44	0.600673	SCLC
SCLC-08	0.567015	1.32	0.798606	SCLC
SCLC-09	0.179904	1.42	0.610092	SCLC
SCLC-10	0.397401	1.53	0.866208	SCLC
SCLC-11	0.0992127	1.31	0.759514	SCLC
SCLC-12	0.173162	1.11	0.834254	SCLC
SCLC-13	0.401169	1.05	0.613766	SCLC
SCLC-14	0.137052	2.06	0.676942	SCLC
SCLC-15	0.18792	2.12	0.8176	SCLC
SCLC-16	0.290031	1.61	0.622717	SCLC
SCLC-17	0.104882	1.45	0.690905	SCLC
SCLC-18	0.403515	2.15	0.613545	SCLC
SCLC-19	0.177368	2.18	0.810345	SCLC
SCLC-20	0.406792	1.81	0.650231	SCLC
SCLC-21	0.338252	1.44	0.821137	SCLC
SCLC-22	0.277687	1.83	0.762581	SCLC
SCLC-23	0.246663	1.67	0.601649	SCLC
SCLC-24	0.306122	1.23	0.675079	SCLC
SCLC-25	0.202104	1.63	0.551714	SCLC
SCLC-26	0.060773	1.38	0.503939	SCLC
SCLC-27	0.315348	1.43	0.783636	SCLC
SCLC-28	0.228186	1.49	0.860027	SCLC
SCLC-29	0.214073	1.75	0.739339	SCLC
SCLC-30	0.178601	2.9	0.782375	SCLC
